# Supplementary material for: Variable rates of SARS-CoV-2 evolution in chronic infections
Source: PLoS Pathog. 2025 Apr 28;21(4):e1013109. doi: 10.1371/journal.ppat.1013109 (PMC12061394; doi:10.1371/journal.ppat.1013109)
Supplement: S2 Table — No significant association was identified between subpopulation and type of sample (p-value 0.28, Fisher exact test). Aspirate samples (1 sample) were neglected from the analysis. (XLSX) [file ppat.1013109.s014.xlsx]

## Sheet: Sheet1
	Swab	Sputum
Subpopulation 1	2	1
Subpopulation 2+3	15	1
